# Supplementary material for: Composition and Biodiversity of Culturable Endophytic Fungi in the Roots of Alpine Medicinal Plants in Xinjiang, China
Source: J Fungi (Basel). 2025 Feb 3;11(2):113. doi: 10.3390/jof11020113 (PMC11856231; doi:10.3390/jof11020113)
Supplement: Supplementary file 1 [file jof-11-00113-s001.zip]

Archive with 1 entries (1 files):
- jof-3393314-supplementary.pdf
